# Supplementary material for: Self-Perception and Assessment of Antibiotic Therapy Knowledge in Dental Students in Spain: A Cross-Sectional Observational Study
Source: Antibiotics (Basel). 2025 Jul 27;14(8):755. doi: 10.3390/antibiotics14080755 (PMC12383009; doi:10.3390/antibiotics14080755)
Supplement: Supplementary file 1 [file antibiotics-14-00755-s001.zip]

Archive with 1 entries (1 files):
- antibiotics-3706364-supplementary.pdf
